# Supplementary material for: Shoulder girdle formation and positioning during embryonic and early fetal human development
Source: PLoS One. 2020 Sep 11;15(9):e0238225. doi: 10.1371/journal.pone.0238225 (PMC7485900; doi:10.1371/journal.pone.0238225)
Supplement: S1 File — (XLSX) [file pone.0238225.s005.xlsx]

## Sheet: Sheet2
	Supporting Information file
			Fig6A			Fig6B		Fig.7A			Fig7B		Fig.8A		Fig.8B		Fig.9				Table 3	Length					width between bilateral
	ＩＤ	CRL(mm)	Superior angle	Inferior angle	Glenoid cavity	Sterno-clavicular joint	Acromio-clavicular joint	∠Sc2v	∠Sc1v	∠Clv	∠Sc1l	∠gll	∠Clc	∠Scc	∠T1Clc	∠T1Scc	∠Sc1v+∠Clv	∠Sc1c+∠Clc	∠T1Scc-∠T1Clc	ID	CRL	BPD	C4-Th9	Scapula (horizontal)	Scapula (vertical)	Clavicule	acromions	glenoid cavities (lower)	glenoid cavities (upper)	superior angles	inferior angles	medial end of the scapula spine	AC joints	SC joints
	1	14.1	0.884122	0.681053	0.786738	0.882757	0.914692	79.6999	64.9838	8.13225	99.9512	ND	21.8521	67.2537	42.7532	33.3974	92.1678	89.1058	-9.35581	1	14.1	3.9	4.2493	0.929316	0.964143	1.03209	4.22219	4.07416	ND	3.49296	4.40944	3.44046	3.3932	1.53782
	2	14.3	0.851847	0.647772	0.780152	0.888916	0.912267	78.2606	67.3696	10.5807	109.359	ND	42.8366	64.5683	42.9242	20.3817	91.1587	107.405	-22.5424	2	14.3	3.89	4.15035	0.636857	0.964687	0.714137	ND	4.10997	ND	3.58984	4.32619	3.52806	3.00202	1.94042
	3	14.4	0.835197	0.65938	0.75348	0.889333	0.875482	57.3885	57.7813	-6.18924	98.6221	ND	38.2291	71.4223	31.8125	20.5112	128.801	109.651	-11.3013	3	14.4	3.77	3.82457	0.713019	0.801325	0.624106	ND	3.508	ND	3.02589	3.78062	2.95245	2.53474	1.62996
	4	14.8	0.795311	0.614394	0.736854	0.804816	0.808014	79.7951	70.616	1.01935	105.786	ND	15.7754	60.5812	40.0671	27.484	99.1855	76.3566	-12.5831	4	14.8	4.77	4.27377	0.724292	0.848306	0.79834	ND	4.03317	ND	3.57396	4.16197	3.37344	3.94515	2.69663
	5	15.5	0.841616	0.637903	0.714106	0.823836	0.86537	76.2918	71.9684	16.9338	111.473	ND	34.5703	76.5357	45.5753	24.3762	86.7744	111.106	-21.1991	5	15.5	4.33	4.04139	0.835315	0.924392	0.690232	4.12933	3.789	ND	3.4384	4.16419	3.48574	2.73062	1.58928
	6	17	0.82032	0.441631	0.741448	0.915294	0.939556	70.129	72.7108	4.24255	72.6225	70.9008	28.1561	90.8149	40.4548	43.7762	105.628	118.971	3.32144	6	17	4.8	4.7234	1.69994	1.95511	1.75591	4.23889	4.10037	3.86612	3.82791	4.80385	3.97433	4.12021	0.772482
	7	17	0.855512	0.434057	0.816544	0.877902	0.898737	ND	ND	ND	ND	ND	ND	ND	ND	ND	ND	ND	ND	7	17	ND	ND	ND	ND	ND	ND	ND	ND	ND	ND	ND	ND	ND
	8	18	0.798531	0.619913	0.66354	0.724442	0.739006	30.0334	64.0482	20.0475	95.0877	ND	46.06	98.0899	54.0202	41.7057	129.919	144.15	-12.3144	8	18	ND	4.8752	0.975441	0.971617	0.288984	ND	3.50073	ND	3.47926	3.99712	3.6352	2.63289	2.29583
	9	18.1	0.828853	0.554634	0.722665	0.908427	0.893487	73.7773	69.35	-3.32533	93.5373	70.9833	27.4858	82.4402	40.0289	32.4327	109.548	109.926	-7.59622	9	18.1	4.73	4.17912	1.04675	1.22672	1.21293	4.40186	4.17196	3.91815	3.49897	4.36636	3.62366	3.49333	1.38249
	10	18.8	0.840886	0.480401	0.721704	0.84867	0.937008	71.4782	69.2411	14.8892	89.4043	75.2446	24.542	83.0358	35.977	39.5124	93.6326	107.578	3.53538	10	18.8	5.43	5.04902	1.70289	1.94655	1.89731	4.89102	4.36035	4.10237	3.77153	5.08601	3.92455	4.63849	1.0835
	11	19.3	0.853964	0.49759	1.97315	0.825623	0.935086	78.2948	67.1256	14.7439	96.2679	80.9408	20.4696	77.8845	35.4324	35.3168	86.9613	98.3541	-0.115555	11	19.3	5.45	4.95097	1.58903	1.92477	2.26397	4.67722	4.58864	4.2949	3.69701	4.9327	3.91773	4.34917	0.606159
	12	22	0.844736	0.417628	0.724099	0.780602	0.910028	80.6225	68.9899	19.8781	96.7009	79.3533	25.9721	76.2068	34.5338	35.6948	79.4994	102.179	1.16101	12	22	6.49	6.13203	2.33697	2.82239	2.56737	6.03729	5.80218	5.51397	4.40652	6.16098	4.57933	5.53468	1.14978
	13	23	0.851039	0.4642	0.718651	0.880511	0.89637	70.0746	68.9928	3.01994	95.2621	84.4853	21.4723	92.1764	41.7837	42.3504	106.906	113.649	0.566638	13	23	5.37	5.48759	1.86625	2.28235	1.77486	4.81556	4.57364	4.13752	3.65879	5.32446	4.36987	4.11901	0.838795
	14	23.4	0.855516	0.357071	0.751522	0.867267	0.945522	80.8108	65.6632	10.9499	88.7076	68.6117	29.5104	76.6277	29.2584	37.7307	88.2394	106.138	8.47229	14	23.4	ND	6.68365	3.01443	3.65711	3.15011	6.3837	6.33144	5.81801	3.97255	7.02697	4.88398	6.41406	1.03329
	15	24.5	0.810357	0.344577	0.693295	0.860094	0.876252	78.0616	68.0202	6.45031	91.2784	77.354	18.4539	84.8784	36.8328	37.2994	95.4881	103.332	0.46657	15	24.5	7.2	6.15879	2.41451	3.05979	2.5456	5.52852	5.43336	5.20057	4.26506	6.36392	4.91761	5.18405	0.716056
	16	24.5	0.839187	0.355062	0.702617	0.853904	0.917617	77.7918	64.2385	9.02885	89.976	69.5647	27.8533	81.3994	31.0836	37.8784	93.1793	109.253	6.79482	16	24.5	ND	3.46204	3.07137	1.86102	1.58545	6.56975	6.76175	6.13053	4.34578	7.49855	5.19326	6.57115	1.10139
	17	24.5	0.797324	0.340643	0.688971	0.8349	0.880372	74.3176	69.8352	2.56104	93.057	64.1706	28.9903	86.4765	35.3666	40.6535	103.121	115.467	5.28696	17	24.5	7.92	6.76224	2.69817	3.33095	2.88362	6.07341	6.23327	5.88624	4.57479	7.10374	5.5448	5.87053	0.604549
	18	27.95	0.789534	0.303788	0.691545	0.760537	0.870743	83.9505	69.0076	16.1643	87.2445	80.8158	38.4403	73.8554	17.9632	26.6023	79.8851	112.296	8.6391	18	27.95	9.98	8.21179	3.73253	4.27672	4.08767	7.96026	7.99502	7.64495	5.43677	8.46639	5.97685	7.41986	1.27483
	19	38	0.72517	0.263479	0.679768	0.754959	0.831332	89.47	75.176	10.9491	77.7022	68.9924	33.7558	74.3735	14.3368	24.6704	79.5809	108.129	10.3335	19	38	9.41	11.2295	4.59328	5.48047	5.40004	10.0038	9.84791	9.36542	7.26802	9.91993	7.42019	10.0833	1.19204
	20	49	0.682055	0.181385	0.726992	0.741515	0.901251	89.3952	70.0004	18.209	69.4468	52.2653	28.9504	65.8763	9.92921	22.1131	72.3958	94.8267	12.1839	20	49	12.3	12.9292	6.0397	7.30376	7.46611	15.5595	15.0547	14.1069	9.17059	14.06	9.26065	15.3655	2.0452
	21	57	0.729132	0.205774	0.773231	0.828095	0.902896	88.153	68.0329	9.91004	64.6045	50.6716	37.8217	64.1588	9.9097	21.7524	81.9369	101.981	11.8426	21	57	19.57	14.8161	7.16853	9.13565	8.10666	15.8835	16.9423	15.7013	9.57867	16.4613	10.868	15.4815	3.14736
	22	72	0.751944	0.212966	0.702897	0.734966	0.849408	83.0067	70.6306	14.1131	80.0079	65.9123	33.6565	54.6775	1.04768	13.4211	82.8803	88.3339	12.3734	22	72	17.51	18.9725	8.49795	10.988	10.5996	19.0913	18.7847	17.3808	8.30548	16.9295	8.7325	18.62	2.75629
	23	103	0.682407	0.137639	0.755858	0.755174	0.8869	85.774	69.5818	15.0804	63.7717	54.1563	41.5753	65.7279	5.7569	21.4998	79.1456	107.303	15.7429	23	103	24.44	22.4444	12.3158	14.3702	14.9622	26.6684	26.0018	24.1172	14.4089	24.1938	17.2725	24.8868	3.74223
	24	125	0.67937	0.12135	0.68227	0.744767	0.831523	79.2178	69.7842	12.5562	75.6586	62.969	47.396	42.0128	-7.64854	4.07705	88.226	89.4088	11.7256	24	125	31.54	32.6233	16.0999	19.9498	18.984	37.2662	35.1936	32.2959	15.0519	26.8675	13.1604	33.6153	6.04237
	25	126	0.753126	0.165155	0.744125	0.812397	0.910578	84.7945	68.58	12.1721	65.7329	50.2405	41.4161	52.2342	-3.51034	12.1359	83.0334	93.6503	15.6463	25	126	30.15	31.2778	16.1698	21.4243	19.2314	36.369	36.049	32.9614	18.2011	31.3715	18.8506	33.5719	5.99986
	26	131	0.739944	0.16124	0.703606	0.753873	0.892641	87.2988	68.9933	15.6979	71.6612	64.8345	30.4912	59.243	4.8174	17.4885	77.0032	89.7342	12.6711	26	131	28.94	29.6773	14.0989	19.2577	17.4965	38.224	32.8638	30.7851	18.6909	29.3023	19.6576	33.3757	4.56989
	27	162	0.687087	0.219658	0.737932	0.765349	0.855609	85.9852	69.3412	11.8867	62.5742	53.8119	37.4773	57.7235	-0.441305	15.7322	82.1281	95.2009	16.1735	27	162	40.73	40.0726	18.0757	22.2533	21.9525	44.373	42.3805	39.7319	23.6844	36.3688	24.3155	41.9822	8.39772
	28	180	0.798195	0.331623	0.865917	0.728632	1.04427	89.1675	66.1812	37.6683	67.1236	52.8534	27.508	63.7719	15.8364	26.5484	53.1642	91.2799	10.712	28	180	47.38	41.6775	20.7994	22.7845	23.2845	41.7033	42.0548	39.6634	23.4561	40.3042	25.4192	40.4368	8.12483
	29	198	0.717553	0.254457	0.738053	0.736481	0.901659	85.2972	69.294	25.5228	68.9785	49.3051	42.9126	60.2619	3.49108	14.5729	69.18	103.174	11.0818	29	198	43.82	43.9024	19.0268	23.0966	21.9688	42.3198	44.5925	41.7465	25.0729	39.2187	26.6686	38.9674	8.99984
	30	200	0.798081	0.240376	0.704267	0.757959	0.876085	73.4422	75.712	14.5258	84.7983	73.4701	40.2811	42.0733	-3.80976	6.1749	92.0319	82.3544	9.98466	30	200	51.37	46.204	22.0358	26.694	28.1465	50.7006	51.3892	48.2107	25.7654	42.9074	24.1134	47.2651	8.61068
	31	225	0.82029	0.243192	0.794451	0.745389	0.972111	83.4879	74.6861	31.0606	81.0781	53.8832	39.0475	65.0586	6.75599	20.0372	65.4515	104.106	13.2812	31	225	53.35	50.7997	24.2093	30.742	27.1829	51.7162	52.1639	49.6314	28.4454	43.693	30.9219	47.9489	8.8378
